# Supplementary material for: FTIR Detection of Ce3+ Sites on Shape-Controlled Ceria Nanoparticles Using Adsorbed 15N2 as a Probe Molecule
Source: Molecules. 2025 Jul 24;30(15):3100. doi: 10.3390/molecules30153100 (PMC12348644; doi:10.3390/molecules30153100)
Supplement: Supplementary file 1 [file molecules-30-03100-s001.zip]

Archive with 1 entries (1 files):
- molecules-3741314-supplementary.pdf
